# Supplementary material for: Association of Red Meat Intake with the Risk of Cardiovascular Mortality in General Japanese Stratified by Kidney Function: NIPPON DATA80
Source: Nutrients. 2020 Nov 30;12(12):3707. doi: 10.3390/nu12123707 (PMC7761136; doi:10.3390/nu12123707)
Supplement: Supplementary file 1 [file nutrients-12-03707-s001.zip]

Archive with 3 entries (2 files):
- nutrients-1018407-suppl/
- nutrients-1018407-suppl/nutrients-1018407-suppl figure.pdf
- nutrients-1018407-suppl/nutrients-1018407-Supplementary tables.xlsx
