# Supplementary material for: Association of Red Meat Intake with the Risk of Cardiovascular Mortality in General Japanese Stratified by Kidney Function: NIPPON DATA80
Source: Nutrients. 2020 Nov 30;12(12):3707. doi: 10.3390/nu12123707 (PMC7761136; doi:10.3390/nu12123707)
Supplement: Supplementary file 1 [file nutrients-12-03707-s001.zip › nutrients-1018407-suppl/nutrients-1018407-Supplementary tables.xlsx]

## Sheet: Table S1
Table S1. Baseline characteristics of participants according to tertiles of red meat intake (3,986 men and 5,126 women, aged ≥30 years, NIPPON DATA80, 1980).
		Men (n=3,986)													Women (n=5,126)
		Tertile 1 (n=1,332)				Tertile 2 (n=1,326)				Tertile 3 (n=1,328)					Tertile 1 (n=1,709)				Tertile 2 (n=1,706)				Tertile 3 (n=1,711)
Age (years)		52.59	±	13.64		49.84	±	13.05		48.37	±	12.17			53.71	±	13.51		50.06	±	13.29		48.31	±	12.49
BMI (kg/m2)		22.39	±	2.89		22.43	±	2.73		22.71	±	2.94			22.92	±	3.41		22.81	±	3.38		22.82	±	3.3
Estimated GFR(ml/min/1.73m2)		78.88	±	16.85		78.39	±	16.17		78.67	±	16.14			78.24	±	19.87		79.92	±	19.34		81.89	±	19.16
Reduced kidney function † (n[%])		167	(	12.5	)	144	(	10.9	)	134	(	10.1	)		248	(	14.5	)	229	(	13.4	)	182	(	10.6	)
Systolic blood pressure (mmHg)		141.24	±	22.66		137.82	±	20.25		135.96	±	19.03			136.58	±	22.68		133.7	±	20.59		131.38	±	20.7
Diastolic blood pressure (mmHg)		84.22	±	12.51		83.47	±	12.22		82.98	±	12.03			80.35	±	12.09		79.47	±	11.72		78.94	±	11.68
Creatinine (μmol/L) #		74.64	±	14.33		75.87	±	13.86		76.05	±	13.52			57.33	±	12.61		57.12	±	11.8		56.12	±	10.8
Total-cholesterol(mmol/L)		4.71	±	0.83		4.82	±	0.87		4.9	±	0.84			4.92	±	0.88		4.91	±	0.91		4.97	±	0.86
Albumin (g/L)		43.96	±	2.9		44.44	±	2.83		44.57	±	2.84			43.45	±	2.42		43.67	±	2.49		43.71	±	2.44
Uric acid (μmol/L)		339.82	±	75.43		340.07	±	73.62		346.71	±	75.18			261.7	±	61.64		258.89	±	60.57		257.74	±	57.58
Casual blood glucose (mmol/L)		5.68	±	1.7		5.62	±	1.88		5.49	±	1.58			5.63	±	1.67		5.54	±	1.54		5.43	±	1.51
Nutrients and foods intake*
Total energy (kcal/day)		2391.71	±	497.05		2399.38	±	452.04		2426.68	±	484.32			1912.28	±	409.03		1933.89	±	371.25		1952.88	±	386.91
Protein (%kcal)		15.17	±	2.28		14.95	±	1.88		15.05	±	2.02			15.25	±	2.32		14.97	±	1.85		15.12	±	1.92
Fat (%kcal)		17.84	±	4.73		21.38	±	4.09		25.39	±	4.6			18.03	±	4.82		21.54	±	4.21		25.56	±	4.68
Carbohydrate (%kcal)		64.2	±	5.78		61.08	±	4.91		56.95	±	5.53			64.22	±	5.83		61.17	±	4.89		57.02	±	5.4
Salt (g/1000kcal)		6.76	±	2.49		6.15	±	1.92		5.87	±	1.76			6.77	±	2.35		6.15	±	1.9		5.87	±	1.78
Vegetables (g/1000kcal)		123.1	±	49.3		118.5	±	40.28		120.17	±	43.45			124.22	±	49.76		120.88	±	43.2		122.28	±	43.32
Fruits (g/1000kcal)		77.86	±	49.53		74.9	±	44.04		70.2	±	43.24			80.41	±	50.36		77.89	±	45.87		74.71	±	44.42
Red meat (g/1000kcal)		8.28	±	4.67		20.43	±	3.24		37.83	±	11.29			7.81	±	4.69		20.34	±	3.31		37.67	±	10.6
Unprocessed red meat (g/1000kcal)		6.52	±	4.39		16.82	±	4.89		31.68	±	11.25			6.08	±	4.4		16.77	±	4.91		31.45	±	10.84
Processed meat (g/1000kcal)		1.76	±	2.53		3.61	±	3.85		6.15	±	6.19			1.74	±	2.5		3.57	±	3.82		6.22	±	5.98
Fish (g/1000kcal)		43.8	±	23.1		37.3	±	18.2		32	±	16.8			43.6	±	22.1		36.9	±	17.6		32	±	16.9
Smoking
Current (n[%])		829	(	62.24	)	849	(	64.03	)	843	(	63.48	)		122	(	7.14	)	132	(	7.74	)	195	(	11.4	)
Never (n[%])		255	(	19.14	)	253	(	19.08	)	234	(	17.62	)		1553	(	90.87	)	1545	(	90.56	)	1470	(	85.91	)
Ex-smoker (n[%])		248	(	18.62	)	224	(	16.89	)	251	(	18.9	)		34	(	1.99	)	29	(	1.7	)	46	(	2.69	)
Drinking
Every day (n[%])		634	(	47.6	)	651	(	49.1	)	638	(	48.04	)		42	(	2.46	)	48	(	2.81	)	55	(	3.21	)
Sometimes (n[%])		360	(	27.03	)	337	(	25.41	)	362	(	27.26	)		268	(	15.68	)	271	(	15.89	)	339	(	19.81	)
Never (n[%])		265	(	19.89	)	275	(	20.74	)	255	(	19.2	)		1376	(	80.51	)	1361	(	79.78	)	1290	(	75.39	)
Ex-drinker (n[%])		73	(	5.48	)	63	(	4.75	)	73	(	5.5	)		23	(	1.35	)	26	(	1.52	)	27	(	1.58	)
Proteinuria (n[%])		37	(	2.78	)	37	(	2.79	)	42	(	3.16	)		51	(	2.98	)	33	(	1.93	)	31	(	1.81	)
Diabetes mellitus (n[%])		73	(	5.48	)	65	(	4.9	)	68	(	5.12	)		48	(	2.81	)	48	(	2.81	)	37	(	2.16	)
Antihypertensive (n[%])		159	(	11.94	)	130	(	9.8	)	95	(	7.15	)		255	(	14.92	)	182	(	10.67	)	138	(	8.07	)
GFR, gromelular filtration rate.
Continuous variables are described as the mean ± standard deviation.
†Reduced kidney function was defined as an eGFR <60 ml/min/1.73 m2.
#Creatinine was adjusted to enzymic method values.
*Data of nutrients and food intake are described as household simple density except total energy.

## Sheet: Table S2
Table S2: Baseline characteristics of participants by kidney function (3986 men and 5126 women, aged ≥30 years, NIPPON DATA80, 1980).
					Total (n=9112)										Men (n=3986)										Women (n=5126)
	eGFR ≥ 60 (n=8,008)					eGFR < 60 (n=1,104)					eGFR ≥ 60 (n=3,541)					eGFR < 60 (n=445)					eGFR ≥ 60 (n=4,467)					eGFR < 60 (n=659)
Age (years)	48.59	±	12.27			64.39	±	11.25			48.45	±	12.17			64.72	±	10.9			48.71	±	12.35			64.17	±	11.49
BMI (kg/m2)	22.65	±	3.12			23.06	±	3.38			22.49	±	2.84			22.66	±	2.98			22.78	±	3.32			23.32	±	3.61
Estimated GFR(ml/min/1.73m2)	83.18	±	15.96			52.16	±	6.99			81.94	±	14.11			52.45	±	6.92			84.16	±	17.22			51.97	±	7.04
Systolic blood pressure (mmHg)	134.38	±	20.66			146.39	±	22.73			137.15	±	20.26			147.85	±	22.67			132.19	±	20.72			145.4	±	22.73
Diastolic blood pressure (mmHg)	80.95	±	12.09			84.02	±	12.54			83.32	±	12.21			85.42	±	12.49			79.07	±	11.66			83.08	±	12.5
Creatinine (μmol/L)†	62.08	±	12.84			86.34	±	18.34			72.41	±	10.03			100.22	±	15.76			53.89	±	8.01			76.97	±	13.33
Total-cholesterol(mmol/L)	4.84	±	0.86			5.14	±	0.91			4.8	±	0.84			4.93	±	0.86			4.88	±	0.87			5.29	±	0.92
Albumin (g/L)	44.06	±	2.63			42.89	±	2.68			44.51	±	2.82			42.83	±	2.8			43.71	±	2.42			42.92	±	2.6
Uric acid (μmol/L)	288.9	±	75.59			344.58	±	81.48			336.36	±	71.85			388.68	±	81.34			251.28	±	54.31			314.8	±	66.8
Casual blood glucose (mmol/L)	5.51	±	1.64			5.94	±	1.63			5.55	±	1.73			5.94	±	1.63			5.47	±	1.56			5.95	±	1.63
Nutrients and foods intake*
Total energy (kcal/day)	2160.96	±	488.33			1987.01	±	478.5			2431.17	±	472.44			2204.92	±	477.85			1946.77	±	383.21			1839.85	±	419.44
Protein (%kcal)	15.07	±	2.03			15.23	±	2.2			15.02	±	2.06			15.37	±	2.14			15.11	±	2.01			15.13	±	2.23
Fat (%kcal)	21.7	±	5.48			21.15	±	5.54			21.56	±	5.42			21.34	±	5.6			21.81	±	5.52			21.02	±	5.49
Carbohydrate (%kcal)	60.69	±	6.14			61.39	±	6.25			60.72	±	6.15			61	±	6.37			60.68	±	6.13			61.65	±	6.16
Salt (g/1000kcal)	6.23692	±	2.06499			6.45091	±	2.19474			6.23654	±	2.08062			6.46179	±	2.35506			6.2372	±	2.05278			6.44357	±	2.08133
Vegetables (g/1000kcal)	120.72	±	44.1			128.32	±	51.36			119.8	±	43.43			126.94	±	52.09			121.46	±	44.62			129.26	±	50.88
Fruits (g/1000kcal)	75.75	±	45.77			79.53	±	51.38			73.49	±	45.09			80.97	±	50.58			77.54	±	46.23			78.56	±	51.93
Red meat (g/1000kcal)	22.3	±	14.17			20.17	±	13.55			22.32	±	14.2			20.93	±	13.76			22.29	±	14.15			19.65	±	13.4
Unprocessed red meat (g/1000kcal)	18.37	±	12.78			17	±	12.47			18.44	±	12.82			17.48	±	12.39			18.32	±	12.74			16.67	±	12.52
Processed meat (g/1000kcal)	3.93	±	4.8			3.17	±	4.36			3.89	±	4.74			3.45	±	5.25			3.97	±	4.85			2.98	±	3.63
Smoking
Current (n[%])	2696	(	33.67	)		274	(	24.82	)		2303	(	65.04	)		218	(	48.99	)		393	(	8.8	)		56	(	8.5	)
Never (n[%])	4622	(	57.72	)		688	(	62.32	)		637	(	17.99	)		105	(	23.6	)		3985	(	89.21	)		583	(	88.47	)
Ex-smoker (n[%])	690	(	8.62	)		142	(	12.86	)		601	(	16.97	)		122	(	27.42	)		89	(	1.99	)		20	(	3.03	)
Drinking
Every day (n[%])	1900	(	23.73	)		168	(	15.22	)		1768	(	49.93	)		155	(	34.83	)		132	(	2.96	)		13	(	1.97	)
Sometimes (n[%])	1750	(	21.85	)		187	(	16.94	)		949	(	26.8	)		110	(	24.72	)		801	(	17.93	)		77	(	11.68	)
Never (n[%])	4146	(	51.77	)		676	(	61.23	)		672	(	18.98	)		123	(	27.64	)		3474	(	77.77	)		553	(	83.92	)
Ex-drinker (n[%])	212	(	2.65	)		73	(	6.61	)		152	(	4.29	)		57	(	12.81	)		60	(	1.34	)		16	(	2.43	)
Proteinuria (n[%])	173	(	2.16	)		58	(	5.25	)		91	(	2.57	)		25	(	5.62	)		82	(	1.84	)		33	(	5.01	)
Diabetes mellitus (n[%])	277	(	3.46	)		62	(	5.62	)		174	(	4.91	)		32	(	7.19	)		103	(	2.31	)		30	(	4.55	)
Antihypertensive (n[%])	614	(	7.67	)		345	(	31.25	)		244	(	6.89	)		140	(	31.46	)		370	(	8.28	)		205	(	31.11	)
GFR, gromelular filtration rate.
Continuous variables are described as the mean ± standard deviation.
†Creatinine was adjusted to enzymic method values.
*Data of nutrients and food intake are described as household simple density except total energy.
